# Supplementary material for: Effects of Particle Size on the Structure and Photocatalytic Performance by Alkali-Treated TiO2
Source: Nanomaterials (Basel). 2020 Mar 18;10(3):546. doi: 10.3390/nano10030546 (PMC7153365; doi:10.3390/nano10030546)
Supplement: Supplementary file 1 [file nanomaterials-10-00546-s001.zip]

Archive with 1 entries (1 files):
- nanomaterials-737335-supplementary.doc
